# Supplementary material for: Monocarboxylate Transporters 1 and 4 and Prognosis in Small Bowel Neuroendocrine Tumors
Source: Cancers (Basel). 2022 May 22;14(10):2552. doi: 10.3390/cancers14102552 (PMC9139933; doi:10.3390/cancers14102552)
Supplement: Supplementary file 1 [file cancers-14-02552-s001.zip]

Archive with 1 entries (1 files):
- cancers-1689040-supplementary.pdf
